# Supplementary material for: N6-Methyladenosine-Related lncRNA Signature Predicts the Overall Survival of Colorectal Cancer Patients
Source: Genes (Basel). 2021 Aug 31;12(9):1375. doi: 10.3390/genes12091375 (PMC8472391; doi:10.3390/genes12091375)
Supplement: Supplementary file 1 [file genes-12-01375-s001.zip]

Archive with 2 entries (2 files):
- Supplementary Tables.pdf
- Supplementary_Figures.pdf
